# Supplementary material for: Cutibacterium acnes as a cause of late prosthetic valve endocarditis: a case report
Source: Eur Heart J Case Rep. 2026 Mar 18;10(3):ytag214. doi: 10.1093/ehjcr/ytag214 (PMC13037567; doi:10.1093/ehjcr/ytag214)
Supplement: ytag214_Supplementary_Data [file ytag214_supplementary_data.zip]

Archive with 2 entries (2 files):
- Colour Doppler echocardiographic video.avi
- Grayscale echocardiographic video.avi
